# Supplementary material for: Single Center, Propensity Score Matching Analysis of Different Reconstruction Techniques following Pancreatoduodenectomy
Source: J Clin Med. 2023 May 6;12(9):3318. doi: 10.3390/jcm12093318 (PMC10179219; doi:10.3390/jcm12093318)
Supplement: Supplementary file 1 [file jcm-12-03318-s001.zip]

Archive with 2 entries (2 files):
- Description Figure S1.pdf
- Table S1.pdf
